# Supplementary material for: Nr2f1a maintains atrial nkx2.5 expression to repress pacemaker identity within venous atrial cardiomyocytes of zebrafish
Source: eLife. 2023 May 15;12:e77408. doi: 10.7554/eLife.77408 (PMC10185342; doi:10.7554/eLife.77408)
Supplement: Supplementary file 3. [file elife-77408-supp3.xlsx]

## Sheet: Sheet1
	Supplemental Table 3. Primer information.
		Primer name	Sequence
	Genotyping Primers
	nr2f1aci1009	nr2f1a-t2-cr-F1	TGGATGTACATTTCCTCTCCCT
		nr2f1a-t2-cr-R1	CTGCAAGCTCACAGATGTTCTC
	nr2f1ael512	nr2f1a-F1	GAGGAGTGTCCGAAGGAACTTA
		nr2f1a-R1	GAGGTCTGCATAACCTTGCTTT
	Tg(nkx2.5:EGFP)	hsp70-F1	tccccgacgaggtgtttattc
		hsp-nkx2.5-R1	CGCATCATCCAGCTTCAGATCTTC
	-55nkx2.5 crispant (endogenous locus)	nkx2.5-en1-t1-F1	TCAGAATCACTGGGCTCTTGTA
		nkx2.5-en1-t1-R1	TGTAGCGTGTCATTTTCCTTTG
	-55nkx2.5 crispant (transgenic locus)	E1b-Gateway-F1	GATGCGGGAAGAGGTGTATTAGT
		nkx2.5-en1-attB2R-R1	GGGGACCACTTTGTACAAGAAAGCTGGGTtCAGCCCTTTACAAGTGTACAGC
	qPCR Primers	amhc forward	GCAGGTAGCGATGAAAGGAG
		amhc reverse	CCTCGTCCGTCTGATAGGTC
		vmhc forward	AGTCAACACCCTCACCAAGG
		vmhc reverse	TGCTGCTTGTCATTTTCCAG
		fgf13a-RT-F1	CCCAAGCCTTTGAAAGTGGC
		fgf13a-RT-R1	GGTAAACCGGGCTACGTTGA
		tbx3a-RT-F1	GAAGACGATCCGAAAGTTCACCTC
		tbx3a-RT-R1	GTGCATCTGACTTTAAACGGAGGG
		isl1-RT-F1	GGGACTACATCAGGTTATACGGGA
		isl1-RT-R1	GTAAAGGTCTCGCCGGATGTAATG
		shox-RT-F4	GTCCGGTACATCTTTACAAGGAGC
		shox-RT-R4	CTTCAGTTTACTCTGTGCGTCCTC
		B-actin forward	TACAGCTTCACCACCACAGC
		B-actin reverse	AGGAAGGAAGGCTGGAAGAG
	Gateway Cloning	nkx2.5-en1-attB1-F1	GGGGACAAGTTTGTACAAAAAAGCAGGCTttCATCGGAGCATCTGTGAGTCTTTG
		nkx2.5-en1-attB2R-R1	GGGGACCACTTTGTACAAGAAAGCTGGGTtCAGCCCTTTACAAGTGTACAGC
		M13R	caggaaacagctatgac
		E1b-Gateway-F1	GATGCGGGAAGAGGTGTATTAGT
	crRNAs	nkx2.5-en1-crRNA-5'	AACTTGAAAAGCCACATCTGTGG
		nkx2.5-en1-crRNA-3'	ACACCAGACCTTGAACCTGCAGG
